# Supplementary material for: 1H HRMAS NMR Metabolomics for the Characterization and Monitoring of Ripening in Pressed-Curd Ewe’s Milk Cheeses Produced Through Enzymatic Coagulation
Source: Foods. 2025 Jul 2;14(13):2355. doi: 10.3390/foods14132355 (PMC12248438; doi:10.3390/foods14132355)
Supplement: Supplementary file 1 [file foods-14-02355-s001.zip]

Archive with 1 entries (1 files):
- foods-3711300-supplementary.pdf
